# Supplementary material for: Animal behavior informed by history: Was the Asiatic cheetah an obligate gazelle hunter?
Source: PLoS One. 2023 Apr 20;18(4):e0284593. doi: 10.1371/journal.pone.0284593 (PMC10118182; doi:10.1371/journal.pone.0284593)
Supplement: S1 Table — We reviewed 30 records, but 11 were excluded because of the lack of acknowledgement of cheetah prey and habitat or language barrier (S1 Table). Therefore, 19 zoological records were included in the current study. (XLSX) [file pone.0284593.s001.xlsx]

## Sheet: S1 Table
Reference	Included	Why excluded?	Country
Ellerman JR, Morrison-Scott TCS (1966) Cheetah. In: Checklist of Palaearctic and Indian Mammals 1758 to 1946, 2nd ed. Trustees of the British Museum of Natural History, London pp 320–321	No	No mention of prey/habitat	West and south Asia
Shcherbina E. I. 1975. [Red Book of Na_x0002_ture]. Academy of Sciences of the Turk_x0002_men SSR, Ashkhabad. (In Russian)	No	In Russian	USSR
Ognev S. I. 1935. Mammals of the USSR and Adjacent Countries. Vol. 3. Carnivo_x0002_ra (Fissipedia and Pinnipedia). (English translation 1962, Israel Program for Sci_x0002_entific Translations, Jerusalem)	No	No mention of prey/habitat	USSR and Iran
Sadykov A. S. 1988. [Red Book of the Uz_x0002_bek SSR. Volume 1. Vertebrates]. Fan, Tashkent. (In Russian).	No	In Russian	USSR
Flint V. 1988. The Asiatic cheetah lives on. Cat News 8, 11	No	Not related to historica times	USSR and Iran
Bobrinskii N. A., Kuznetsov B. A. and Kuzyakin A. P. 1944. [Key to the Mam_x0002_mals of the USSR]. Academy of Scienc_x0002_es, Moscow. (In Russian)	No	In Russian	USSR
Rustamov, A.K., Sopyev, O. (1994). Vertebrates in the Red Data Book of Turkmenistan. In: Fet, V., Atamuradov, K.I. (eds) Biogeography and Ecology of Turkmenistan. Monographiae Biologicae, vol 72. Springer, Dordrecht. https://doi.org/10.1007/978-94-011-1116-4_13	No	Not related to historica times	USSR
Babaev, Kh., N. Ishadov, and Ye.1. Shcherbina. 1978. Data on rare and endangered species of mammals of Turkmenistan. Izv. AN TSSR, Ser. BioI. [Proc. Acad. Sci. Turkmen SSR, Ser. BioI.] 4: 56-69 (in Russian).	No	Not related to historica times	USSR
Corkill NL (1929) On the occurrences of the cheetah (Acinonyx jubatus) in Iraq. J Bombay Nat Hist Soc 33: 700–702.	Yes		Iraq
Dareshuri BF (1978) Threatened cats of Asia: Asiatic cheetah. Wildlife: 396–397.	Yes		Iran
Divyabhanusinh (2002) The end of a trail: the cheetah in India. Oxford University Press, USA.	Yes		India
Etemad E (1985) Mammals of Iran. Iranian Department of the Environment, Tehran.	Yes		Iran
Habibi K (2003) Mammals of Afghanistan. Zoo Outreach Organisation with assistance from US Fish and Wildlife Service.	Yes		Afghanistan
Harrington FAJ (1977) A guide to the mammals of Iran. Department of the Environment of Iran, Tehran.	Yes		Iran
Harrison DL (1981) Mammals of the Arabian (Persian) Gulf. George Allen & Unwin.	Yes		Arabian Peninsula
Harrison DLB (1991) Mammals of Arabia, Second edition. Sevenoaks, UK: Harrisson Zoological Museum.	Yes		Arabian Peninsula
Hassinger JD (1973) A Survey of the Mammals of Afghanistan, Resulting from the 1965 Street Expedition. Field Museum of Natural History .	Yes		Afghanistan
Hatt RT (1959) The mammals of Iraq. University of Michigan Museum of Zoology.	Yes		Iraq
Heptner VG, Sludskii AA, Komarov A, Komorov N (1992) Mammals of the Soviet Union, vol. II, part 2.	Yes		USSR
Husain T (2001) Survey for the Asiatic cheetah, Acinonyx jubatus. Balochistan province. Pakistan Barbara Delano Foundation.	Yes		Pakistan
Lay D (1967) A study of the mammals of Iran, Fieldiana Zoology. Field Museum of Natural History, Chicago.	Yes		Iran
Novikov GA (1956) Carnivorous mammals of USSR fauna. Moskva-Leningrad: Izdatel stvo Akademii Nauk SSSR.	Yes		USSR
Pocock R (1939) The Fauna of British India, Including Ceylon and Burma. Taylor and Francis, London.	Yes		India
Roberts TJ (1998) The Mammals of Pakistan (Revised edition), Revised edition. Oxford University Press, Karachi.	Yes		Pakistan
Lydekker R (1924) The Game Animals of India, Burma, Malaya, and Tibet: Being a New and Revised Edition of’The Great and Small Game of India, Burma, and Tibet,’, 2nd ed. Rowland Ward, London, UK.	Yes		India
Suffolk HCH, Peek H, Aflalo FG (1897) The Encyclopædia of Sport: Edited by the Earl of Suffolk and Berkshire Hedley Peek and FG Aflalo. Chadwyck-Healey Limited.	Yes		India
Rustamov, A.K. and O. Sopyev. 1994. Vertebrates in the Red Data Book of Turkmenistan. Pages 205-230 in V. Fet and K. I. Atamuradov, editors. Biogeography and ecology of Turkmenistan. Kluwer Academic, Dordrecht.	No	Review of previous works	USSR
Allsen, Thomas T. 2006. The royal hunt in Eurasian history. University of Pennsylvania Press, Philadelphia. 406 pp.	No	No mention of prey/habitat	West and south Asia
Amr ZS, Baker MA, Rifai L (2000) Mammals of Jordan. National Library for United Nations Environment Programme.	Yes		Jordan and Palestine
Chardin, Sir John. 1927. Travels in Persia 1673-1677. The Argonaut Press, London. (This is a reprint of an English edition of the 1700s)	No	No mention of prey/habitat	Iran
