# Supplementary material for: Animal behavior informed by history: Was the Asiatic cheetah an obligate gazelle hunter?
Source: PLoS One. 2023 Apr 20;18(4):e0284593. doi: 10.1371/journal.pone.0284593 (PMC10118182; doi:10.1371/journal.pone.0284593)
Supplement: S2 Table — (XLSX) [file pone.0284593.s002.xlsx]

## Sheet: S2 Table
List of the records of cheetahs in historical books from Iran which were investigated (n=16 records)	Included	Why excluded?	Prey species/Habitat
Nasawī, Abolhasan Ali ibn Ahmad. Baznameh. Tehran: Ministry of culture and Art Publication, 1975. Print.	Yes		Warm areas
Nasawī, Abolhasan Ali ibn Ahmad. Baznameh. Tehran: Ministry of culture and Art Publication, 1975. Print.	No	No mention of prey/habitat
Nasawī, Abolhasan Ali ibn Ahmad. Baznameh. Tehran: Ministry of culture and Art Publication, 1975. Print.	Yes		Hare
Nasawī, Abolhasan Ali ibn Ahmad. Baznameh. Tehran: Ministry of culture and Art Publication, 1975. Print.	Yes		Gazelle
Nasawī, Abolhasan Ali ibn Ahmad. Baznameh. Tehran: Ministry of culture and Art Publication, 1975. Print.	No	No mention of prey/habitat
Nasawī, Abolhasan Ali ibn Ahmad. Baznameh. Tehran: Ministry of culture and Art Publication, 1975. Print.	Yes		Gazelle
Nasawī, Abolhasan Ali ibn Ahmad. Baznameh. Tehran: Ministry of culture and Art Publication, 1975. Print.	No	No mention of prey/habitat
Nasawī, Abolhasan Ali ibn Ahmad. Baznameh. Tehran: Ministry of culture and Art Publication, 1975. Print.	Yes		Foothills and semi-arid plains
Nasawī, Abolhasan Ali ibn Ahmad. Baznameh. Tehran: Ministry of culture and Art Publication, 1975. Print.	Yes		Gazelle/Onager/Wild pig
Nasawī, Abolhasan Ali ibn Ahmad. Baznameh. Tehran: Ministry of culture and Art Publication, 1975. Print.	yes		Onager/ Urial
Nasawī, Abolhasan Ali ibn Ahmad. Baznameh. Tehran: Ministry of culture and Art Publication, 1975. Print.	Yes		Urial\Gazelle\Bezoar goat\ Hare
Nasawī, Abolhasan Ali ibn Ahmad. Baznameh. Tehran: Ministry of culture and Art Publication, 1975. Print.	Yes		Gazelle
Hakim al mamlek, Ali naghi. Rooznameyeh Safar Khorasan. Tehran: Farhangeh Iran Zamin, 1977. Print.	yes		Gazelle
Hakim al mamlek, Ali naghi. Rooznameyeh Safar Khorasan. Tehran: Farhangeh Iran Zamin, 1977. Print.	Yes		Mountians
Zell-e Soltan, Mass'oud Mirza. khater'ate Zell-e Soltan. Vol. 2. Tehran: Asatir, 1989. 3 vols. Print.	Yes		Mountains /Open plains
List of the historical books from Iran which were investigated (n=8 books)
Qajar, Naser al din shah. Rooznameyeh Safar Mazanadaran. Tehran: Farhangeh Iran Zamin, 1977. Print.
Nasawī, Abolhasan Ali ibn Ahmad. Baznameh. Tehran: Ministry of culture and Art Publication, 1975. Print.
Najafi, Seyed Arab. Mir Shekar nameh. Library of Islamic Consultative Assembly, Tehran. Manuscript
Hakim al mamlek, Ali naghi. Rooznameyeh Safar Khorasan. Tehran: Farhangeh Iran Zamin, 1977. Print.
Qajar, Naser al din shah. Rooznameyeh Khaterateh Naser al din shah. Tehran: National Library of Iran, 2010. print.
Amin lashgar, Mirza ghahreman. Rooznameyeh Safareh Khorasan. Tehran: Asatir, 1995. Print.
Zell-e Soltan, Mass'oud Mirza. khater'ate Zell-e Soltan. Vol. 1. Tehran: Asatir, 1989. 3 vols. Print.
Zell-e Soltan, Mass'oud Mirza. khater'ate Zell-e Soltan. Vol. 2. Tehran: Asatir, 1989. 3 vols. Print.
