# Supplementary material for: Animal behavior informed by history: Was the Asiatic cheetah an obligate gazelle hunter?
Source: PLoS One. 2023 Apr 20;18(4):e0284593. doi: 10.1371/journal.pone.0284593 (PMC10118182; doi:10.1371/journal.pone.0284593)
Supplement: S3 Table — (XLSX) [file pone.0284593.s003.xlsx]

## Sheet: S3 Table
Reference	Poem	Count (if includes prey, counts as a 1, otherwise counts as a 0)	Included	Gazelle	Urial	Onager	Bezoar ibex
Shahnameh- Ferdowsi- Ganjoor.net	بران غرم بر آفرین کرد چند-که از چرخ گردان نبادت گزند گیابر در و دشت تو سبز باد- مباد از تو هرگز دل یوز شاد	1	Yes		1
Shahnameh- Ferdowsi- Ganjoor.net	به نخچیر گوران به دشت دغوی-ابا باز و یوزان نخچیر جوی	1	Yes			1
Shahnameh- Ferdowsi- Ganjoor.net	ز چنگال یوزان همه دشت غرم- دریده بر و دل پر از داغ و گرم	1	Yes		1
Shahnameh- Ferdowsi- Ganjoor.net	دگر صد سگ و یوز نخچیر گیر - که آهو ورا پیش دیدی ز تیر	1	Yes	1
Shahnameh- Ferdowsi- Ganjoor.net	سگ و یوز در پیش و شاهین و باز - همی تا به سر برد روز دراز چو خورشید تابان به گنبد رسید - به جایی پی گور و آهو ندید	1	Yes	1		1
Roodaki- Ganjoor.net	آن ملک نیمروز و خسرو پیروز دولت او یوز و دشمن آهوی نالان	1	Yes	1
Ghasayed - Onsori- Ganjoor.net	ز عمر مرد چه جوید فزون ز خدمت تو- بدشت یوز چه خواهد به از سرین غزال	1	Yes	1
Ghasayed - Onsori- Ganjoor.net	کف یوز پر مغز آهو بره - همه چنگ شاهین دل گودره	1	Yes	1
Divan Ash'ar- Farokhi Sistani- Ganjoor.net	باز یوز رود کس به طلب کردن آهو- آنجای که غریدن شیران نر آید	1	yes	1
Divan Ash'ar- Farokhi Sistani- Ganjoor.net	خسرو اندر خیمه و بر گرد او گرد آمده - یوز را صید غزال و باز را مرغ شکار	1	yes	1
Divan Ash'ar- Farokhi Sistani- Ganjoor.net	همیشه تا خورش و صید باز باشد کبک - چنان کجا خورش و صید یوز باشد رنگ	1	yes				1
Divan Ash'ar- Farokhi Sistani- Ganjoor.net	همیشه تا به صورت یوز دیگر باشد از آهو - همیشه تا به قوت شیر برتر باشد از دله	1	yes	1
Divan Ash'ar- Naser Khosro - Ganjoor.net	راهشان یوز گرفته‌است و ندارند خبر - زان چو آهو همه در پوی و تگ و با بطرند	1	yes	1
Divan Ash'ar- Naser Khosro - Ganjoor.net	مر باز جهان را به تن تذروی - مر یوز طمع را به دل غزالی	1	yes	1
Jame'ol Hekmatin- Naser Khosro - Ganjoor.net	شکار شیر گوزن است و آن یوز آهو - و مرد بخرد را علم و حکمت است شکار	1	yes	1
Garshasp Nameh- Asadi Toossi - Ganjoor.net	نه با آهوان یوز را بد ستیز - نه از شیر مرغوم را بد گریز	1	Yes	1
Garshasp Nameh- Asadi Toossi - Ganjoor.net	دو ره چارصد یوز بد میش گیر - به تن همچو پاشیده بر قیر شیر	1	Yes		1
Veis Va Ramin- Fakhr Aldin Asad Gorgani- Ganjoor.net	چو بر رزم دلیران تنگ شد روز - یکی غرم دونده شد یکی یوز	1	yes		1
Veis Va Ramin- Fakhr Aldin Asad Gorgani- Ganjoor.net	نگیرد یوز آهو بی سماری- ز بس بر دشت غرقاب بهاری	1	Yes	1
Veis Va Ramin- Fakhr Aldin Asad Gorgani- Ganjoor.net	نه یوزانم سوی غرمان دویدند- نه بازانم سوی کبگان پریدند	1	Yes		1
Veis Va Ramin- Fakhr Aldin Asad Gorgani- Ganjoor.net	به مرو اندر چنان بودم شب وروز - که گفتی آهوم در پنجهء یوز	1	Yes	1
Veis Va Ramin- Fakhr Aldin Asad Gorgani- Ganjoor.net	گهی گیرم بیوزان غرم و آهو- گهی گیرم به بازان کبغ و تیهو	1	yes	1	1
Veis Va Ramin- Fakhr Aldin Asad Gorgani- Ganjoor.net	ز دست یوز و سگ رگته به بالا - گهی آهو و گور از روی صحرا	1	Yes	1		1
Veis Va Ramin- Fakhr Aldin Asad Gorgani- Ganjoor.net	چنان در هجر بر من بگذرد روز - که در صحرا بر آهو بگذرد یوز	1	yes	1
Veis Va Ramin- Fakhr Aldin Asad Gorgani- Ganjoor.net	کنون روزی همی بینم چو امروز- که آهو گشت جانم عشق تو یوز	1	Yes	1
Divan Ash'ar- Ghatran Tabrizi- Ganjoor.net	نه دشمنان را با تیغ تو بود امید - نه آهوان را با یوز تو بود زنهار	1	yes	1
Divan Ash'ar- Ghatran Tabrizi- Ganjoor.net	یکی به خواستن جام بر سماع غزل- یکی به تاختن یوز بر شکار غزال	1	Yes	1
Divan Ash'ar- Ghatran Tabrizi- Ganjoor.net	شود از هولش چون میش و بره یوز و پلنگ- شود از فرش چون زر و درم سنگ و سفال	1	yes		1
Divan Ash'ar- Ghatran Tabrizi- Ganjoor.net	تا نپوید یوز با آهو بهم در مرغزار- تا نپاید باز با تیهو بهم در آشیان	1	Yes	1
Divan Ash'ar- Manochehri- Ganjoor.net	برق جه، باد گذر، یوز دو و کوه قرار - شیر دل، پیل قدم، گورتک، آهو پرواز	1	Yes	1		1
Divan Ash'ar- Manochehri- Ganjoor.net	بدوان از بر خویش و بپران از کف خویش - بر آهوبچه، یوز و بر تیهوبچه، باز	1	Yes	1
Divan Ash'ar- Manochehri- Ganjoor.net	یوز جست و رنگ خیز و گرگ پوی و غرم تک -ببر جه، آهو دو و روباه حیله، گور دن	1	yes	1	1		1
Divan Ash'ar- Manochehri- Ganjoor.net	گور ساق و شیر زهره، یوز تاز و غرم تک - پیل گام و کرگ سینه، رنگ تاز و گرگ پوی	1	Yes		1
Faramarz Nameh- Unknown- Ganjoor.net	گهی یوز بود و گه از کوه غرم - چو بادش گرفتی به تک گرم گرم	1	Yes		1
Divane Ash'ar- Abolfaraj Rooni- Ganjoor.net	اثر داغ یوز نگذارد - سعی راعیش بر سرین غزال	1	Yes	1
Mosa'mat - Amir Mo'ezi - Ganjoor.net	تا نشود میش یوز تا نشود کبک باز - جان بداندیش سوز کار نکوخواه ساز	1	Yes		1
Koosh Nameh - Iranshan - Ganjoor.net	سپه را چو از یوز و آهو بره - به یک حمله بر قلب زد یکسره	1	Yes	1
Koosh Nameh - Iranshan - Ganjoor.net	چو مرجان شد آن آهوی تیزتگ- دم یوز و شاهین و پوینده سگ	1	Yes	1
Divane Ash'ar- Sana'ei- Ganjoor.net	هر کجا چشم چو آهوی تو شد تازان چو یوز- مصلحت بر گاو بندد بنگه شیر عرین	1	Yes	1
Hadigh'atol Haghigha va shariat'ol Tarigha- Sana'ei- Ganjoor.net	از پی صید آهوی خوش پوز- چشمها سرمه کرده ای چون یوز	1	Yes	1
Divan Ash'ar- Soozani Samarghandi- Ganjoor.net	گر بعدل تو زیوز آهو بنالد برکند - کلبتین شاخ آهو از دهان یوز ناب	1	yes	1
Divan Ash'ar- Soozani Samarghandi- Ganjoor.net	شکار دوستی ار نه ز عدل تو آهو - بپیش بازش یوز آمدی گر از گراز	1	Yes	1
Divan Ash'ar- Soozani Samarghandi- Ganjoor.net	ز عدل او نه عجب باشد ار بکوه و بدشت - پلنگ و یوز شود پاسبان غرم و غزال	1	Yes	1	1
Divan Ash'ar- Soozani Samarghandi- Ganjoor.net	اندر ایام تو نندیشد کاندیشه خطاست - بره از گرگ و ز یوز آهو و کبک از شاهین	1	Yes	1
Divan Ash'ar- Soozani Samarghandi- Ganjoor.net	برکند از دهان یوز بقهر - کلبتین دو شاخ آهو ناب	1	yes	1
Divan Ash'ar- Anvari - Ganjoor.net	به عون عدل تو از شیر و یوز بستانند - گوزن و آهو در بیشه و بیابان داد	1	Yes	1
Divan Ash'ar- Falaki Shervani - Ganjoor.net	ای به قوام عدل تو، داده سعادت و شده - باز امان تذرو را، یوز امین غزال را	1	yes	1
Divan Ash'ar- Adib Saber - Ganjoor.net	وز نشاط آنکه در ره صید یوز او شوند - آهوان یوز دشمن در بیابان آمدند	1	Yes	1
Divan Ash'ar- Khaghani - Ganjoor.net	گور چشمی که بر تن یوز است - از پی شیر نر ندوخته‌اند	1	Yes			1
Divan Ash'ar- Khaghani - Ganjoor.net	کز سرفه خون قنینه حمرا برافکند - در چنبر دف آهو و گور است و یوز و سگ	1	Yes	1		1
Haft Peykar- Nezami Ganjavi - Ganjoor.net	واهوانگیز آن ختن بودند - آهوان را به یوز بنمودند	1	Yes	1
Eskandar Nameh- Nezami Ganjavi - Ganjoor.net	چنین چند را کشت تا نیمروز - چو آهوی پی کرده را تند یوز	1	Yes	1
Eskandar Nameh- Nezami Ganjavi - Ganjoor.net	بغلتید آن شیر نخجیر سوز - چو آهو بره زیر چنگال یوز	1	Yes	1
Khosro nameh- Attare Neyshaboori - Ganjoor.net	چرا نزدیک مادر کم خرامی - گریزانی ز ما چون آهو از یوز	1	Yes	1
Ghata't- Zahir Fariyabi - Ganjoor.net	سوار گشته به عهد تو یوز وانگه نیز - به قصد آهوی مشکین نفس گشاید کام	1	Yes	1
Divaneh Shams- Molana - Ganjoor.net	نگیرد یوز و باز آهو و تیهو - زابر تیره و تندی تندر	1	yes	1
Boostan- Sa'adi - Ganjoor.net	دریغا عیش اگر مرگش نبودی - دریغ آهو اگر بگذاشتی یوز	1	Yes	1
Sam Nameh- unknown - Ganjoor.net	دمان یوز تازان بر آهو به جنگ - عقابان عقیقین به خون کرده چنگ	1	Yes	1
Nazer va Manzoor-Vahshiye Bafghi-Ganjoor.net	یوز بر آهو چو کمین آورد - سینه خود را به زمین آورد	1	Yes	1
Farhad va Shirin-Vahshiye Bafghi-Ganjoor.net	چو خواهد کس به سختی شب کند روز- ازو راحت رمد چون آهو از یوز	1	Yes	1
Ram va Sita- Molla Masih - Ganjoor.net	در آن صحرا شکارافکن شب و روز - گوزن و شیر و گور و آهو و یوز	1	Yes	1		1
Divaneh Ash'ar- Yaghmaye Jandaghi - Ganjoor.net	شد از بیم تبر لرزان نهالی- زبون یوز شد شیرین غزالی	1	Yes	1
Ghasayed- Gha'ani - Ganjoor.net	نه صید بیند یوز و نه میش یابد گرک - نه غرم دَرَد شیر و نه‌ کبک ‌گیرد باز	1	yes		1
Divaneh Ash'ar - Boland Eghbal- Ganjoor.net	می رود از یوز آهو درجلو - اندر اینجا قدرت رفتار و دو	1	yes	1
Shahnameh- Ferdowsi- Ganjoor.net	رمنده ددان را همه بنگرید- سیه گوش و یوز از میان برگزید	0	No
Shahnameh- Ferdowsi- Ganjoor.net	گرفتند و بردند بسته چو یوز-بر او بر سر آورد ضحاک روز	0	No
Shahnameh- Ferdowsi- Ganjoor.net	همی گشت گرد یکی کوهسار- چماننده یوز و رمنده شکار	0	No
Shahnameh- Ferdowsi- Ganjoor.net	ببد شاه یک ماه در نیمروز- گهی رود و می خواست گه باز و یوز	0	No
Shahnameh- Ferdowsi- Ganjoor.net	گر ایدون که رای شکار آیدت-چو یوز دونده به کار آیدت	0	No
Shahnameh- Ferdowsi- Ganjoor.net	ز گرد سواران و از یوز و باز- بگیریم آرام روز دراز	0	No
Shahnameh- Ferdowsi- Ganjoor.net	یکی چاره سازد بیاید بجنگ-کند دشت نخچیر بر یوز تنگ	0	No
Shahnameh- Ferdowsi- Ganjoor.net	برین داستان بگذارنیم روز- که خورشید گیرند گردان بیوز	0	No
Shahnameh- Ferdowsi- Ganjoor.net	برفتند روزی به نخچیرگاه - همی رفت با یوز و با باز شاه	0	No
Shahnameh- Ferdowsi- Ganjoor.net	وزان پس به نخچیر به ایوز و باز - برآمد برین روزگاری دراز	0	No
Shahnameh- Ferdowsi- Ganjoor.net	سپاهی که شد تیره خورشید و ماه - همی رفت با یوز و با باز شاه	0	No
Shahnameh- Ferdowsi- Ganjoor.net	برفت از در شاه با یوز و باز - بنخچیر کردن براه دراز	0	No
Shahnameh- Ferdowsi- Ganjoor.net	بدان مرغزاران ارمان دو روز - همی شاد بودند باباز و یوز	0	No
Shahnameh- Ferdowsi- Ganjoor.net	بیاورد بسته بکردار یوز - چه سود از هنرها چو برگشت روز	0	No
Shahnameh- Ferdowsi- Ganjoor.net	بگلزریون شاه توران سه روز - ببود و براسود با باز و یوز	0	No
Shahnameh- Ferdowsi- Ganjoor.net	به نخچیر یوزان و پرنده باز - همه مشک بویان بتان طراز	0	No
Shahnameh- Ferdowsi- Ganjoor.net	چو بفروخت از کوه گیتی فروز - برفتند زآن بیشه با باز و یوز	0	No
Shahnameh- Ferdowsi- Ganjoor.net	دو هفته همی بود با یوز و باز - غمی بود از رنج راه دراز	0	No
Shahnameh- Ferdowsi- Ganjoor.net	به روزی که رای شکار آیدت - چو یوز درنده به کار آیدت	0	No
Shahnameh- Ferdowsi- Ganjoor.net	جهان شد پر از یوز و باران و سگ - چه پرنده و چند تازان به تگ	0	No
Shahnameh- Ferdowsi- Ganjoor.net	دگر آنک دانستن باز و یوز - بیاموزدش کان بود دلفروز	0	No
Shahnameh- Ferdowsi- Ganjoor.net	به موبد نبودش به چیزی نیاز - به فرهنگ جویان و آن یوز و باز	0	No
Shahnameh- Ferdowsi- Ganjoor.net	دگر هفته با لشکری سرفراز - به نخچیرگه رفت با یوز و باز	0	No
Shahnameh- Ferdowsi- Ganjoor.net	به ایران زمین در ابا یوز و باز - چنانچون بود شاه گردنفراز	0	No
Shahnameh- Ferdowsi- Ganjoor.net	چو یوز شکاری به کار آمدش - بجنبید و رای شکار آمدش	0	No
Shahnameh- Ferdowsi- Ganjoor.net	پس بازداران صد و شست یوز - ببردند با شاه گیتی فرزو	0	No
Shahnameh- Ferdowsi- Ganjoor.net	سگ و یوز با چرغ و شاهین و باز- نباید کشیدن به راه دراز	0	No
Shahnameh- Ferdowsi- Ganjoor.net	همی بود بندوی بسته چو یوز - به زندان بهرام هفتاد روز	0	No
Shahnameh- Ferdowsi- Ganjoor.net	ازان پس برفتند سیصد سوار- پس بازداران با یوزدار	0	No
Shahnameh- Ferdowsi- Ganjoor.net	شمارا به چیزی نبودی نیاز - ز دینار وز گوهر و یوز و باز	0	No
Shahnameh- Ferdowsi- Ganjoor.net	سگ و یوز و بازش ده و دو هزار - که با زنگ و زرند و با گوشوار	0	No
Shahnameh- Ferdowsi- Ganjoor.net	که او را به باید به یوز و به سگ - که در دشت نخچیر گیرد به تگ	0	No
Shahnameh- Ferdowsi- Ganjoor.net	بس ایمن شدستی برین تخت عاج - بدین یوز و باز و بدین مهر و تاج	0	No
Ghasayed - Onsori- Ganjoor.net	رود چنانکه رود گوی روزکار از کف -جهد چنانکه جهد یوز شرزه روز شکار	0	No
Ghasayed - Onsori- Ganjoor.net	همی گرفت به ببر و همی گرفت به یوز- چو گرد باد همی گشت از یمین و یسار	0	No
Varagheh va Golshah- Oyoughi- Ganjoor.net	همی آمد از دشت نخچیرگاه- ابا باز و با یوز و خیل و سپاه	0	No
Divan Ash'ar- Farokhi Sistani- Ganjoor.net	راست گفتی یکی شکاری بود- پیش یوز امیر شیر شکر	0	No
Divan Ash'ar- Farokhi Sistani- Ganjoor.net	همی فکندبه تیر و همی گرفت به یوز- چو گرد باد همی گشت بر یمین و یسار	0	No
Divan Ash'ar- Farokhi Sistani- Ganjoor.net	ز باز تو بهراسد میان ابر عقاب - ز یوز تو برمد برشخ بلند پلنگ	0	No
Divan Ash'ar- Naser Khosro - Ganjoor.net	بر مرکب شاهان نامور یوز- از بس هنر آمد به کوه و صحرا	0	No
Divan Ash'ar- Naser Khosro - Ganjoor.net	زین پس نکند شکار هرگز - نه باز و نه یوز روزگارم	0	No
Divan Ash'ar- Naser Khosro - Ganjoor.net	یوز و باز سخن و نکته‌م را بی‌شک - دل دانای سخن پیشه شکارستی	0	No
Zad'ol Mosaferin- Naser Khosro - Ganjoor.net	هر حیوانی که خوی مردم را بیشتر گیرد، سوی مردم قیمتی شود، چو اسپ و باز و یوز و جز آن.	0	No
Zad'ol Mosaferin- Naser Khosro - Ganjoor.net	...پرندگان چو باز و شاهین و جز آن و (از) درندگان چو یوز و سگ و جز آن اندر منافع خویش به شکار کردن ...	0	No
Garshasp Nameh- Asadi Toossi - Ganjoor.net	همان جا به نخچیر با باز و یوز - ببد هفته‌ای شاد و گیتی فروز	0	No
Garshasp Nameh- Asadi Toossi - Ganjoor.net	پری چهرگانش بُت دلنواز - ددش یوز و مرغانش طوطیّ و باز	0	No
Garshasp Nameh- Asadi Toossi - Ganjoor.net	عقابان و بازان رها کرده پاک - بر یوز و پیلان پر از گرد و خاک	0	No
Garshasp Nameh- Asadi Toossi - Ganjoor.net	می و یوز خلعت ز بالای خویش - فرستادم اینک به آیین به پیش	0	No
Veis Va Ramin- Fakhr Aldin Asad Gorgani- Ganjoor.net	به رامش روز خود پدرام دارند-گروهی صید یوز و باز جویند	0	No
Veis Va Ramin- Fakhr Aldin Asad Gorgani- Ganjoor.net	که چون ناگه بخواهد رفت کامت- به تیر و یوز و باز و چرغ و شاهین	0	No
Veis Va Ramin- Fakhr Aldin Asad Gorgani- Ganjoor.net	سمند و رخش من با یوز و باسگ - همه مانده چو من شش ماه بیکار	0	No
Divan Ash'ar- Ghatran Tabrizi- Ganjoor.net	یوز را جفت گوزن و باز را جفت پلنگ- دوستانرا زاب بد پابنده چون پور ملک	0	No
Divan Ash'ar- Manochehri- Ganjoor.net	تکاور یکی، خاره‌دری، که گفتی - چو یوز از زمین برجهد، کش جهانی	0	No
Ghaoosnameh- Onsor'Al ma'li- Ganjoor.net	س اگر شکار دوست داری شکار باز و جرغ و شاهین و یوز و سگ مشغول باش تا هم شکار کرده باشی	0	No
Ghaoosnameh- Onsor'Al ma'li- Ganjoor.net	گر شکار یوز کنی البته یوز را از پس پشت خود بر اسب مگیر که زشت بود از پادشاه یوز داری کردن	0	No
Faramarz Nameh- Unknown- Ganjoor.net	که هنگام طفلی است مانند یوز- دریغا به مادر نزادی هنوز	0	No
Faramarz Nameh- Unknown- Ganjoor.net	ابا باز و شاهین و با چرخ و یوز - برفتند آن هر دو یل کینه توز	0	No
Faramarz Nameh- Unknown- Ganjoor.net	فروبسته در پیش شاخ بزرگ - چه شیر و چه ببر و چه یوز و چه گرگ	0	No
Faramarz Nameh- Unknown- Ganjoor.net	همه جای یوز است و پرواز باز- شما را بدین مرز باشد نیاز	0	No
Faramarz Nameh- Unknown- Ganjoor.net	همه راه با باز و با یوز و سگ- ز زنخجیر و از مرغ پرواز و تک	0	No
Faramarz Nameh- Unknown- Ganjoor.net	بفرمود خسرو که تا یوز و باز- بیارند گردان گردن فراز	0	No
Faramarz Nameh- Unknown- Ganjoor.net	همی راند لشکر یل سرفراز - گرازان و تازان ابا یوز و باز	0	No
Faramarz Nameh- Unknown- Ganjoor.net	همه راه نخجیر با یوز و باز - همی رفت با رامش و بزم ساز	0	No
Divane Ash'ar- Masound Sa'ad Salaman- Ganjoor.net	تازنده همچو یوز و شکم بنده همچو خرس - درنده همچو گرگ و رباینده چون کلاب	0	No
Divane Ash'ar- Masound Sa'ad Salaman- Ganjoor.net	بهر بیشه که بگزاری ز سهم یوز و باز تو - بریزد ببر را ناخن بیفتد شیر را دندان	0	No
Norooz Na'meh- Khayyam- Ganjoor.net	...دور دوم از تاریخ گیومرت تمام شد و او دین ابراهیم علیه السلام پذیرفته بود و پیل و شیر و یوز را مطیع گردانید …	0	No
Divane Ash'ar- Abolfaraj Rooni- Ganjoor.net	سگ تازی و یوز و باز سپید - درع رومی و خود و تیغ و سنان	0	No
Kimiyay Sa'dat- Ghazali- Ganjoor.net	اما بیع گربه و زنبور و یوز و شیر و گرگ و هرچه در پوست یا در وی منفعتی بود	0	No
Shahriyar Na'meh- Osman Mokhtari- Ganjoor.net	که جان گشت فرسوده از کارزار - به هامون کشیدند پس یوز و باز	0	No
Shahriyar Na'meh- Osman Mokhtari- Ganjoor.net	که گر آدمی را ببینند روز - بدرند از هم بکردار یوز	0	No
Ghasayed - Amir Mo'ezi - Ganjoor.net	تا شیر گه جنگ بود چیره‌تر از یوز - تا بازگه صید بود نغز تر از خاد	0	No
Ghasayed - Amir Mo'ezi - Ganjoor.net	خویشتن تازان کند گاه سبق مانند یوز - خویشتن درهم کشد گاه حذر مانند مار	0	No
Koosh Nameh - Iranshan - Ganjoor.net	برفتند با یوز و شاهین و باز - فراوان شکاری سگ تیز تاز	0	No
Koosh Nameh - Iranshan - Ganjoor.net	نه سگ بود با او نه یوز و نه باز - فروماند از آن خسرو سرفراز	0	No
Koosh Nameh - Iranshan - Ganjoor.net	دلیران ایران ز یوز و ز سگ - فرس باز کردند و شد تیز تگ	0	No
Koosh Nameh - Iranshan - Ganjoor.net	به نخچیر برنگذرد زو شکار - سگ و یوز ما را نیاید بکار	0	No
Koosh Nameh - Iranshan - Ganjoor.net	ببودند بر جای شادان سه روز - گهی نای و رود و گهی باز و یوز	0	No
Koosh Nameh - Iranshan - Ganjoor.net	به یک حمله بر قلب زد یکسره - گریزان شدند ای شه نیوسوز	0	No
Koosh Nameh - Iranshan - Ganjoor.net	برآنگه که برزد ز کوه آفتاب - ز یوز و سگ و باز و چرخ و عقاب	0	No
Koosh Nameh - Iranshan - Ganjoor.net	بیایند چون یوز هنگام تگ - تنومند هریک فزونتر ز سگ	0	No
Hadigh'atol Haghigha va shariat'ol Tarigha- Sana'ei- Ganjoor.net	یوز و کفتار و گرگ با روباه - دشمنانند هریکی بدخواه	0	No
Ghasayed- Vadvat- Ganjoor.net	اکناف بیشها ز گرزان تهی شود - بر یوز چون نبیرهٔ گودرز شد سوار	0	No
Divan Ash'ar- Soozani Samarghandi- Ganjoor.net	لیسیدم آستان بزرگان و مهتران - چون یوز مسته کو طلبد کاسه پنیر	0	No
Divan Ash'ar- Soozani Samarghandi- Ganjoor.net	ریشش زداء ثعلب ریزیده جای جای - چون یوز گشته از ره پیسی بآشکار	0	No
Divan Ash'ar- Anvari - Ganjoor.net	از شیر فلک روی مگردان که حوادث - بر خصم تو آموخته چون یوز و پنیرست	0	No
Divan Ash'ar- Anvari - Ganjoor.net	یوزبانان ترا وقت شکار - جام شاهان کاسهای یوز باد	0	No
Divan Ash'ar- Anvari - Ganjoor.net	قالب دوستانت را دل شیر - حال دشمنانت را سگ و یوز	0	No
Divan Ash'ar- Jamal Al'din Abdol razagh - Ganjoor.net	وز چون یوز خسته میخسبد - شب چو سگ پاس درهمی پاید	0	No
Divan Ash'ar- Adib Saber - Ganjoor.net	زین پس از هیبت یوزی که فرستاد بدو-شیر غرنده ببرد طمع از کشور او	0	No
Divan Ash'ar- Adib Saber - Ganjoor.net	یوز از آن فخر که شد نامزد سید شرق- بعد از این کبر پلنگان بود اندر سر او	0	No
Divan Ash'ar- Khaghani - Ganjoor.net	خم دف حلقه بگوشی شده چون کاسهٔ یوز - کهو و گورش با شیر نر آمیخته‌اند	0	No
Divan Ash'ar- Khaghani - Ganjoor.net	طعن نادان نصیحت داناست - زدن یوزه عبرت یوز است	0	No
Divaneh As'ar- Attare Neyshaboori - Ganjoor.net	هرکه او شاه باز این سر نیست -زین طریقت جهنده چون یوز است	0	No
Mnategh'o Al' teyr- Attare Neyshaboori - Ganjoor.net	خسروی در دشت شد با یوز و باز - آن دو روبه را ز هم افکند باز	0	No
Khosro nameh- Attare Neyshaboori - Ganjoor.net	چو از انواع دانش بازپرداخت - بتیر و تیغ و یوز و باز پرداخت	0	No
Mazhar'ol Ajayeb- Attare Neyshaboori - Ganjoor.net	ای بدنیا دشمنت را چند روز-پرورش دادی بخوردی همچو یوز	0	No
Divaneh Ash'ar- Asir Akhshikati - Ganjoor.net	در رزم، شهاب ناوک او - بربود، زران یوز تخسیر	0	No
Divaneh Shams- Molana - Ganjoor.net	هر چه به عالم خوشی شهوتست- همچو پنیر آفت هر یوز شد	0	No
Divaneh Shams- Molana - Ganjoor.net	خمش آن شیر شیران نور معنیست - پنیری شد به حرف از حاجت یوز	0	No
Divaneh Shams- Molana - Ganjoor.net	پی خورشید بهر این دوانست - هلال و بدر صبح و شام چون یوز	0	No
Divaneh Shams- Molana - Ganjoor.net	ی جلال الدین بخسپ و ترک کن املا بگو - که تک آن شیر را اندرنیابد هیچ یوز	0	No
Divaneh Shams- Molana - Ganjoor.net	گفتم بسوز و سازش چشمم به سوی توست - چشمم مدوز هر دم ای شیر همچو یوز	0	No
Divaneh Shams- Molana - Ganjoor.net	چو ما شیریم و شیر شیر خوردیم - چرا چون یوز مفتون پنیریم	0	No
Divaneh Shams- Molana - Ganjoor.net	ما خون جگر خوریم چون شیر - چون یوز نه عاشق پنیریم	0	No
Divaneh Shams- Molana - Ganjoor.net	اگر او شیر نر بودی غذای او جگر بودی - ولیکن یوز را ماند که جویای پنیر است او	0	No
Divaneh Shams- Molana - Ganjoor.net	قرعه بر هر که فتادی روز روز - سوی آن شیر او دویدی همچو یوز	0	No
Boostan- Sa'adi - Ganjoor.net	بر آن مرد کند است دندان یوز - که مالد زبان بر پنیرش دو روز	0	No
Boostan- Sa'adi - Ganjoor.net	قوت سرپنجه شیری گذشت - راضی ام اکنون به پنیری چو یوز	0	No
Valad Nameh- Soltan Valad - Ganjoor.net	زانکه ذات نبی بود چون روز - زاوشود شیر نر جدا از یوز	0	No
Divaneh Ash'ar- Ouhadi - Ganjoor.net	مدعی را دل ببرد از چشم مست شیرگیر - هر که باشد شیرگیر آسان بگیرد یوز را	0	No
Divaneh Ash'ar- Ouhadi - Ganjoor.net	یاد از تن همچو شیرش، ای دل - کم کن، که نه یوز این پنیرم	0	No
Divaneh Ash'ar- Ouhadi - Ganjoor.net	عاملت یوز پای در دامست- اعظت مرغ دانه در منقار	0	No
Divaneh Ash'ar- Ouhadi - Ganjoor.net	برده خاتون به انتظارش روز - او بخفته ز خستگی چون یوز	0	No
Sam Nameh- unknown - Ganjoor.net	همان گرگ و یوز و دمنده هژبر - پلنگ دژآگاه و درنده ببر	0	No
Sam Nameh- unknown - Ganjoor.net	برون شد ابا شادکامی و ناز - شکارافکنان رفت با یوز و باز	0	No
Sam Nameh- unknown - Ganjoor.net	به صحرا رفت لشکر فوج بر فوج - ز یوز و باز و شاهین دشت زد موج	0	No
Divaneh Ash'ar- Jahan Malek Khatoon - Ganjoor.net	چون به نخجیر سعادت میل فرمایی ز جان - بس پلنگ سفله دوران تو را چون یوز باد	0	No
Borzoo Nameh- Mohammad Koosaj- Ganjoor.net	به بالین آن هر دو بسته چو یوز - خروشان و جوشان شه نیمروز	0	No
Borzoo Nameh- Mohammad Koosaj- Ganjoor.net	چو دیوانه در بند و بسته چو یوز - بیارم به پیش تو از نیمروز	0	No
Divaneh Ash'ar- Amiralishir Nava'ei- Ganjoor.net	تماشا بین که لاف شیرمردی هم زنی از کبر - اگر چون یوز نشینی بر فراز خنگ جولانی	0	No
Divaneh Ash'ar- Meili- Ganjoor.net	ز آتش شوق، جگر سوختگان دم نزنند - یوز دل را به زبان شمع ز خامی آورد	0	No
Nazer va Manzoor-Vahshiye Bafghi-Ganjoor.net	منقش متکایش یوز می‌شد - پلنگش بستر گلدوز می‌شد	0	No
Farhad va Shirin-Vahshiye Bafghi-Ganjoor.net	فراز پشته‌ای از دور تا روز - ز حسرت بد دهانش باز چون یوز	0	No
Divaneh Ash'ar- Yaghmaye Jandaghi - Ganjoor.net	از آن سو نیز گرگی یوز تمثال - بر او سوهان زده ساطور چنگال	0	No
Ghasayed- Gha'ani - Ganjoor.net	گاه چون باز پریدم پی یکپارچه گوش - گاه چون یوز دویدم پی یکمشت پنیر	0	No
Divaneh Ash'ar - Jeyhoone Yazdi- Ganjoor.net	ای بسا پیل تناور که شدش طعمه یوز - ای بسا شیرشکاری که شدش سخره باز	0	No
Divaneh Ash'ar - Safi Alishah- Ganjoor.net	شیران شکاریش گه رزم کم از یوز - افروختی از شعله شمشیر جهانسوز	0	No
Divaneh Ash'ar - Adib Al Mamalek- Ganjoor.net	باز اندر شکار کبک آمد - شیر غژمان به صید یوز رسید	0	No
	192	64		51	13	7	2
	Data of Prey's name mentioning ratio
	All of the verses in which Cheetah's name is mentioned( All)	192
	The verses in which the prey name isn't Mentioned(Not included)	128
	The verses in which the prey name is Mentioned (Included)	64
	Included to Not Included ratio	0.333
	Each prey share in all of verses in which the name of cheetah and prey species is mentioned
	The verses in which the prey name is mentioned (Included)	64
	Gazelle	51
	Urial	13
	Onager	7
	Bezoar ibex	2
	Note: in the above table the sum of the percentage of the Goitered Gazelle ratio and all of the other prey species to all is greater than 100%. This is due to the fact that in some verses, more than one prey species is mentioned. The following table shows the percentage of ratios calculated on the basis of 100%
	Gazelle	51
	Urial	13
	Onager	7
	Bezoar ibex	2
	Sum	73
