# Supplementary material for: Animal behavior informed by history: Was the Asiatic cheetah an obligate gazelle hunter?
Source: PLoS One. 2023 Apr 20;18(4):e0284593. doi: 10.1371/journal.pone.0284593 (PMC10118182; doi:10.1371/journal.pone.0284593)
Supplement: S4 Table — (XLSX) [file pone.0284593.s004.xlsx]

## Sheet: S4 Table
	Naybandan (Zamani et al 2013)		Naybandan (Khalatbari et al 2022)		Yazd/Dare Anjir (Zamani et al 2013)		Yazd/Dare Anjir (Zahedian & Nezami 2019)		Yazd/Bafq (Rezaei et al 2016)		Yazd/Bafq&Dare Anjir (Khalatbari et al 2022)		Miandasht (Farhadinia et al 2012)		Miandasht (Khalatbari et al 2022)		Touran (Khalatbari et al 2022)			Total Iran (9 samplings)
Food item	N	FO (%)	N	FO (%)	N	FO (%)	N	FO (%)	N	FO (%)	N	FO (%)	N	FO (%)	N	FO (%)	N	FO (%)	Food item	N	FO (%)
Wild goat (Capra aegagrus)	62	26.5	1	7	51	26.6	1	3.44	22	43.12	22	41	0	0	0	0	8	11	Wild goat (Capra aegagrus)	167	24.8512
Urial (Ovis vignei)	110	47	10	71	89	46.3	13	44.8	21	41.18	28	52	0	0	0	0	42	58	Urial (Ovis vignei)	313	46.5774
Goitered gazelle (Gazella subgutturosa)	0	0	0	0	0	0	0	0	0	0	0	0	9	26	4	57	0	0	Goitered gazelle (Gazella subgutturosa)	13	1.93452
Chinkara (Gazella bennettii)	37	15.8	0	0	19	9.9	11	36.2	9	17.65	0	0	0	0	0	0	0	0	Chinkara (Gazella bennettii)	76	11.3095
Wild pig (Sus scrofa)	0	0	0	0	0	0	0	0	0	0	1	2	0	0	1	16	2	3	Wild pig (Sus scrofa)	4	0.595238
Livestock	0	0	0	0	0	0	1	3.4	2	3.92	0	0	20	57	0	0	1	1	Livestock	24	3.57143
Dromedary	0	0	2	14	0	0	0	0	1	1.96	1	2	0	0	0	0	0	0	Dromedary	4	0.595238
Hare (Lepus capensis)	27	11.5	1	7	28	14.6	1	3.4	0	0	1	2	2	6	1	14	13	18	Hare (Lepus capensis)	74	11.0119
Rodents	25	10.7	0	0	20	10.4	7	13.2	0	0	0	0	12	34	0	0	0	0	Rodents	64	9.52381
Birds	5	2.1	0	0	2	1	1	3.4	1	1.96	0	0	0	0	0	0	0	0	Birds	9	1.33929
Fox (Vulpes sp.)	2	0.9	0	0	1	0.5	0	3.4	1	1.96	0	0	0	0	0	0	0	0	Fox (Vulpes sp.)	4	0.595238
No. of food items	268		14		210		35		51		43		43		7		72		No. of food items	743
No. of scats	234		12		192		29		51		54		35		6		59		No. of scats	672
No. of food items/scat	1.1453		1.2		1.09375		1.2069		NA		1.3		1.22857		1.2		1.2		No. of food items/scat	1.10565
References
Farhadinia MS, Hosseini-Zavarei F, Nezami B, Harati H, Absalan H, Fabiano E, Marker L (2012) Feeding ecology of the Asiatic cheetah Acinonyx jubatus venaticus in low prey habitats in northeastern Iran: Implications for effective conservation. Journal of Arid Environments 87: 206–211.
Khalatbari L, Egeter B, Abolghasemi H, Hakimi E (2022) Assessing Asiatic cheetah’s individual diet using metabarcoding and its implication for conservation. Scientific Report 12.
Nezami B, Zahedian B (2019) Cheetah (Acinonyx jubatus venaticus)(Felidae: Carnivora)‎ feeding ecology in Central Plateau of Iran and effects of prey‎ poor management. Journal of Wildlife and Biodiversity 3: 22–30.
Rezaei A, Kaboli M, Ashrafi S, Akbari H (2016) Diet of Asiatic cheetah in Bafq Protected Area using faecal analysis . Journal of Animal Environment 8: 1–8.
Zamani N, Karami M, Zamani W, Alizadeh A (2017) Predation of montane deserts ungulates by Asiatic Cheetah Acinonyx jubatus venaticus in Central Iran. Folia Zoologica 66: 50–57.
