# Supplementary material for: Animal behavior informed by history: Was the Asiatic cheetah an obligate gazelle hunter?
Source: PLoS One. 2023 Apr 20;18(4):e0284593. doi: 10.1371/journal.pone.0284593 (PMC10118182; doi:10.1371/journal.pone.0284593)
Supplement: S5 Table — The data were assigned as “hunting”, i.e., the cheetah was seen while ambushing and chasing the prey or “foraging”, defined when the cheetah was seen eating the prey. (XLSX) [file pone.0284593.s005.xlsx]

## Sheet: S5 Table
No.	PersianDate	Date	Season	SeasonID	Month	Time	Fraction	Total cheetahs	Group	GroupID	CheetahSex	CheetahAge	Prey	Prey2	Prey2	PreyID	Kill	PreyNumber	PreyMale	PreyFemale	PreyJuvenile	PreyUnknown	PreyAge	Location	Observers	Mode	Reserve	ReserveID
1	89/8/10	2010-11-01	Fall	3	8	15:00:00	0.625	4	Family	2	1F-3Un	Ad	Bezoar	Bezoar	Mountain	3	NA	3	3	0	0	0	NA	Lay Aghdayii	J.Shokohi&A.Gholami	Hunting	Siahkouh	NA
2	91/8/10	2012-10-31	Fall	3	8	11:30:00	0.479167	1	Solitary	1	Un	Cub	Urial	Urial	Mountain	2	NA	11	0	0	0	11	NA	Ghasem vazir	A.Khajeh	Hunting	Siahkouh	NA
3	88/9/29	2009-12-20	Fall	3	9	15:30:00	0.645833	1	Solitary	1	Un	Un	Goitered	Gazelle	Gazelle	1	NA	14	0	0	0	14	NA	Ghatar Gazi	B. Sherafati	Hunting	Miandasht	4
4	89/4/15	2010-07-06	Summer	2	4	06:30:00	0.270833	2	Coalition	3	Un	Ad	Goitered	Gazelle	Gazelle	1	NA	3	0	1	2	0	NA	Boland Biz	H. Masoudi & B. Sherafati	Hunting	Miandasht	4
5	89/5/24	2010-08-15	Summer	2	5	06:30:00	0.270833	3	Family	2	F+Un	Cub+Ad	Goitered	Gazelle	Gazelle	1	NA	15	0	0	0	15	NA	GhasemAli	B. Sherafati	Hunting	Miandasht	4
6	89/8/12	2010-11-03	Summer	2	6	16:00:00	0.666667	1	Solitary	1	Un	Un	Goitered	Gazelle	Gazelle	1	NA	8	0	0	0	8	NA	Ghatar Gazi	A. Safarzadeh	Hunting	Miandasht	4
7	92/7/1	2013-09-23	Fall	3	7	06:00:00	0.25	1	Solitary	1	M	ad	Goitered	Gazelle	Gazelle	1	Female	0	1	0	0	0	5	Cheshme shirali	B. Sherafati	Kill	Miandasht	4
8	92/8/15	2013-11-06	Fall	3	8	10:00:00	0.416667	1	Solitary	1	NA	Ad	Goitered	Gazelle	Gazelle	1	Female	0	1	0	0	0	4	Ghaleche	M. Moosavi	Kill	Miandasht	4
9	92/12/20	2014-03-11	Winter	4	12	09:00:00	0.375	1	Solitary	1	NA	Ad	Goitered	Gazelle	Gazelle	1	Female	0	1	0	0	0	6	Doshakh	A. Safarzadeh	Kill	Miandasht	4
10	94/12/1	2016-02-20	Winter	4	12	09:00:00	0.375	3	Family	2	1F-2Un	Cub+Ad	Goitered	Gazelle	Gazelle	1	Female	0	1	0	0	0	2	Sankhast	Nezami & Jokar	Kill	Miandasht	4
11	90/12/13	2012-03-03	Winter	4	12	15:50:00	0.659722	3	Family	2	Un	Cub	Bezoar	Bezoar	Mountain	3	NA	15	4	0	0	11	NA	Rodkhanehft yortim	A.Jafarpor	Hunting	Dareanjir	2
12	1392/10	2013	Winter	4	10	11:00:00	0.458333	1	Solitary	1	M	Ad	Urial	Urial	Mountain	2	NA	NA	NA	NA	NA	NA	NA	Khooshoomi Station	A.Jafarpor	Hunting	Dareanjir	2
13	94/8/10	2015-11-01	Fall	3	8	13:00:00	0.541667	1	Solitary	1	M	Ad	Bezoar	Bezoar	Mountain	3	NA	NA	NA	NA	NA	NA	NA	Chahsorkhoo	A.Jafarpor	Hunting	Dareanjir	2
14	94/4/15	2015-07-06	Summer	2	4	NA	NA	1	Solitary	1	M	Ad	Urial	Urial	Mountain	2	NA	NA	NA	NA	NA	NA	NA	Jalabi	A.Jafarpor	Hunting	Dareanjir	2
15	94/3/15	2015-07-06	Spring	1	3	NA	NA	1	Solitary	1	M	Ad	Urial	Urial	Mountain	2	NA	NA	NA	NA	NA	NA	NA	Chahsorkhoo	A.Jafarpor & M.H. Elyasi	Hunting	Dareanjir	2
16	87/10/28	2009-01-17	Winter	4	10	10:45:00	0.447917	1	Solitary	1	Un	Cub	Urial	Urial	Mountain	2	NA	60	0	0	0	60	NA	Gardaneh alah gholi	H.Valian	Hunting	Kavir	NA
17	88/9/4	2009-11-25	Fall	3	9	08:25:00	0.350694	1	Solitary	1	Un	Cub	Chinkara	Gazelle	Gazelle	1	NA	3	1	2	0	0	NA	Dasht cheshmeh	A.M.Gharb	Hunting	Kavir	NA
18	87/8/30	2008-11-20	Fall	3	8	12:00:00	0.5	3	Coalition	3	M	Ad	Bezoar	Bezoar	Mountain	3	NA	15	2	13	0	0	NA	Abriz cheshmeko	A.kHajeh	Hunting	Bafq	1
19	87/8/30	2008-11-20	Fall	3	8	12:00:00	0.5	3	Coalition	3	M	Ad	Urial	Urial	Mountain	2	NA	13	2	11	0	0	NA	Abriz cheshmeko	A.kHajeh	Hunting	Bafq	1
20	87/11/26	2009-02-14	Winter	4	11	13:03:00	0.54375	3	Coalition	3	M	Ad	Bezoar	Bezoar	Mountain	3	NA	40	0	0	0	40	NA	Mogerd	A.Khaje&A.Falah	Hunting	Bafq	1
21	89/7/8	2010-09-30	Fall	3	7	05:10:00	0.215278	1	Solitary	1	M	Ad	Bezoar	Bezoar	Mountain	3	NA	30	0	0	0	30	NA	Arestan	A.Khajeh	Hunting	Bafq	1
22	89/7/8	2009-02-14	Fall	3	7	04:40:00	0.194444	1	Solitary	1	M	Ad	Urial	Urial	Mountain	2	NA	15	0	0	0	15	NA	Arestan	A.Khajeh	Hunting	Bafq	1
23	91/4/8	2012-06-28	Summer	2	4	19:00:00	0.791667	1	Solitary	1	Un	Un	Bezoar	Bezoar	Mountain	3	NA	6	1	2	1	2	NA	Hilly	S.J. Mousavi & A. Khajeh	Hunting	Bafq	1
24	91/11/18	2013-02-06	Winter	4	11	16:30:00	0.6875	3	Coalition	3	Male	Ad	Bezoar	Bezoar	Mountain	3	NA	2	0	1	1	0	NA	Mountain	A. Khajeh & M. Rashidi	Hunting	Bafq	1
25	92/6/26	2013-09-17	Summer	2	6	18:09:00	0.75625	1	Solitary	1	Un	Ad	Bezoar	Bezoar	Mountain	3	NA	1	0	1	0	0	NA	Mountain	A. Khajeh	Hunting	Bafq	1
26	93/3/15	2014-06-05	Spring	1	3	19:10:00	0.798611	3	Coalition	3	Male	Ad	Bezoar	Bezoar	Mountain	3	NA	4	1	2	0	1	NA	Hilly	S.J. Mousavi & A. Khajeh	Hunting	Bafq	1
27	93/4/11	2014-07-02	Summer	2	4	08:00:00	0.333333	3	Coalition	3	Male	Ad	Bezoar	Bezoar	Mountain	3	NA	NA	NA	NA	NA	NA	NA	Mountain	A. Khajeh	Hunting	Bafq	1
28	94/11/15	2016-04-02	Spring	1	2	09:00:00	0.375	1	Solitary	1	Male	ad	Chinkara	Gazelle	Gazelle	1	Female	0	1	0	0	0	Ad		A. Khajeh	Kill	Bafq	1
29	88/5/1	2009-07-23	Summer	2	5	13:50:00	0.576389	2	Coalition	3	Un	Ad	Chinkara	Gazelle	Gazelle	1	NA	4	0	0	0	4	NA	Cheshme Panje Ali Plain	A. Ajami & A. Mirkalani	Hunting	Naybandan	5
30	89/8/8	2009-10-30	Fall	3	8	13:05:00	0.545139	1	Solitary	1	Un	Ad	Urial	Urial	Mountain	2	NA	1	1	0	0	0	NA	Sangestan	A. Ajami & A. Mirkalani	Hunting	Naybandan	5
31	89/8/9	2009-10-31	Fall	3	8	10:30:00	0.4375	1	Solitary	1	Un	Ad	Urial	Urial	Mountain	2	NA	7	2	5	0	0	NA	Roodkhaneh Markashe	M.R. Hasankhani & Sh. Sharafi	Hunting	Naybandan	5
32	90/3/5	2011-05-26	Spring	1	3	10:15:00	0.427083	1	Solitary	1	Un	Ad	Urial	Urial	Mountain	2	NA	7	2	3	2	0	NA	Roodkhaneh Chekab	A. Ajami & A. Mirkalani	Hunting	Naybandan	5
33	90/5/2	2011-07-24	Summer	2	5	18:00:00	0.75	1	Solitary	1	Un	Ad	Urial	Urial	Mountain	2	NA	3	1	2	0	0	NA	Gardane Morteza Ali	A. Ajami & A. Mirkalani	Hunting	Naybandan	5
34	91/10/12	2013-01-01	Winter	4	10	16:20:00	0.680556	1	Solitary	1	Un	Ad	Urial	Urial	Mountain	2	NA	3	1	2	0	0	NA	Pire Talkhab	A.R. Azad	Kill	Naybandan	5
35	92/4/17	2013-07-08	Summer	2	4	09:25:00	0.392361	1	Solitary	1	Un	Ad	Urial	Urial	Mountain	2	NA	20	0	9	11	0	juv	Gardane Toori	A. Ajami & Sh. Sharafi	Hunting	Naybandan	5
36	89/8/10	2010-11-01	Fall	3	9	12:40:00	0.527778	1	Solitary	1	Un	Ad	Urial	Urial	Mountain	2	NA	65	5	60	0	0	NA	Tange Asbi	A. Ajami & Sh. Sharafi	Hunting	Naybandan	5
37	89/8/11	2010-12-01	Winter	4	11	16:15:00	0.677083	1	Solitary	1	Un	Un	Urial	Urial	Mountain	2	NA	17	7	10	0	0	NA	Cheshme Nader	A. Ajami & Sh. Sharafi	Hunting	Naybandan	5
38	91/10/13	2013-01-02	Spring	1	3	07:00:00	0.291667	1	Solitary	1	Un	Ad	Urial	Urial	Mountain	2	NA	5	2	3	0	0	NA	Markeshe	Sh. Sharafi & A. Mirkalani	Hunting	Naybandan	5
39	86/10/12	2008-01-02	Winter	4	10	10:30:00	0.4375	1	Solitary	1	Un	ad	Bezoar	Bezoar	Mountain	3	Male	0	1	0	0	0	NA	Nayband	B. Gholamian & A. Mirzadeh & A.R. Azad & M. Bakhshi & Sh. Sharafi & Hasankhani	Kill	Naybandan	5
40	88/3/3	2009-05-24	Spring	1	3	09:00:00	0.375	1	Solitary	1	Un	ad	Urial	Urial	Mountain	2	Male	0	0	1	0	0	NA		M. Bakhshi & Sh. Sharafi & Hasankhani	Kill	Naybandan	5
41	88/3/23	2009-06-13	Spring	1	3	11:15:00	0.46875	1	Solitary	1	Un	ad	Urial	Urial	Mountain	2	Male	0	0	1	0	0	4	Cheshme Kaviri	M.R. Hasankhani & Sh. Sharafi	Kill	Naybandan	5
42	88/8/5	2009-10-27	Fall	3	8	16:00:00	0.666667	1	Solitary	1	un	ad	Bezoar	Bezoar	Mountain	3	Female	0	1	0	0	0	NA			Kill	Naybandan	5
43	89/2/5	2010-04-25	Spring	1	2	15:00:00	0.625	1	Solitary	1	un	ad	Urial	Urial	Mountain	2	Male	0	1	0	0	0	NA	rodkhane shorab	Sh. Sharafi & A. Ajami	Kill	Naybandan	5
44	89/8/19	2010-11-10	Fall	3	8	10:00:00	0.416667	1	Solitary	1	1	un	Bezoar	Bezoar	Mountain	3	Male	0	1	0	0	0	NA	Konde gardan	B. Gholamian & A. Mirzadeh & A. Azad & Hasankhani & A. Mirkalani	Kill	Naybandan	5
45	89/8/25	2010-11-16	Fall	3	8	10:00:00	0.416667	1	Solitary	1	Un	ad	Bezoar	Bezoar	Mountain	3	Female	0	0	1	0	0	NA		A. Ajami & Sh. Sharafi & A. Mirkalani	Kill	Naybandan	5
46	89/10/3	2010-12-24	Winter	4	10	13:00:00	0.541667	1	Solitary	1	un	ad	Chinkara	Gazelle	Gazelle	1	NA	0	0	0	0	1	NA		A.R. Azad & A. Ajami & Hasankhani	Kill	Naybandan	5
47	89/10/5	2010-12-26	Winter	4	10	12:30:00	0.520833	1	Solitary	1	un	ad	Urial	Urial	Mountain	2	Male	0	1	0	0	0	NA	gardane shuri	M. Bakhshi & Sh. Sharafi & Hasankhani	Kill	Naybandan	5
48	90/1/19	2011-04-08	Spring	1	1	15:30:00	0.645833	1	Solitary	1	Un	Ad	Urial	Urial	Mountain	2	Male	0	1	0	0	0	6	Sarshelen River	A. Mirkalani	Kill	Naybandan	5
49	90/2/5	2011-04-25	Spring	1	2	12:00:00	0.5	1	Solitary	1	Un	ad	Chinkara	Gazelle	Gazelle	1	NA	0	0	0	0	1	NA		A. Ajami & Sh. Sharafi & A. Mirkalani	Kill	Naybandan	5
50	90/3/10	2011-05-31	Spring	1	3	15:00:00	0.625	1	Solitary	1	un	ad	Urial	Urial	Mountain	2	NA	0	0	0	0	1	NA	tangal kondeh gardan	M.R. Hasankhani & A. Azad & A. Mirkalani & B. Gholamian	Kill	Naybandan	5
51	90/4/10	6/31/2011	Summer	2	4	14:00:00	0.583333	1	Solitary	1	Un	ad	Urial	Urial	Mountain	2	Male	0	1	0	0	0	NA		A. Mirzadeh	Kill	Naybandan	5
52	90/5/21	2011-08-12	Summer	2	5	09:30:00	0.395833	1	Solitary	1	Un	ad	Urial	Urial	Mountain	2	Male	0	1	0	0	0	NA		Sh. Sharafi & A. Ajami	Kill	Naybandan	5
53	90/6/15	2011-09-06	Summer	2	6	10:30:00	0.4375	2	Solitary	1	Un	ad	Urial	Urial	Mountain	2	Male	0	1	0	0	0	NA		A. Hatami & Hasankhani & Gholamian	Kill	Naybandan	5
54	90/7/19	2011-10-11	Fall	3	7	16:30:00	0.6875	1	Solitary	1	Un	ad	Bezoar	Bezoar	Mountain	3	Male	0	1	0	0	0	NA	gardane shuri	M. Bakhshi & Sh. Sharafi & Hasankhani	Kill	Naybandan	5
55	90/8/10	2011-11-01	Fall	3	8	11:00:00	0.458333	1	Solitary	1	un	ad	Chinkara	Gazelle	Gazelle	1	Female	0	0	1	0	0	NA	Mok Shoor	A.R. Azad & A. Ajami & Hasankhani	Kill	Naybandan	5
56	90/8/17	2011-11-08	Fall	3	8	12:00:00	0.5	1	Solitary	1	un	ad	Urial	Urial	Mountain	2	Male	0	1	0	0	0	NA	Kalezard	B. Gholamian & A. Mirzadeh & A. Azad	Kill	Naybandan	5
57	90/9/29	2011-12-20	Fall	3	9	12:20:00	0.513889	3	Solitary	1	un	ad	Urial	Urial	Mountain	2	Male	0	1	0	0	0	NA		M.R. Hasankhani & A. Azad & A. Mirkalani	Kill	Naybandan	5
58	90/11/12	2012-02-01	Winter	4	11	10:30:00	0.4375	1	Solitary	1	un	ad	Urial	Urial	Mountain	2	Male	0	1	0	0	0	NA		A. Ajami & Sh. Sharafi & A. Mirkalani	Kill	Naybandan	5
59	91/6/5	2012-08-26	Summer	2	6	14:00:00	0.583333	1	Solitary	1	un	ad	Chinkara	Gazelle	Gazelle	1	Male	0	1	0	0	0	NA	Gardaneh Hoze Sheykh	A.R. Azad & A. Ajami & Hasankhani	Kill	Naybandan	5
60	91/7/12	2012-10-03	Fall	3	7	16:00:00	0.666667	1	Solitary	1	un	ad	Chinkara	Gazelle	Gazelle	1	Male	0	1	0	0	0	NA		A. Hatami & Hasankhani & Gholamian	Kill	Naybandan	5
61	91/8/26	2012-11-16	Fall	3	8	14:30:00	0.604167	1	Solitary	1	un	ad	Urial	Urial	Mountain	2	Male	0	1	0	0	0	NA		A. Ajami & Sh. Sharafi & A. Mirkalani	Kill	Naybandan	5
62	91/8/11	2012-11-01	Fall	3	8	13:30:00	0.5625	1	Solitary	1	un	ad	Bezoar	Bezoar	Mountain	3	Male	0	1	0	0	0	NA	rodkhane shorab	Sh. Sharafi & A. Ajami	Kill	Naybandan	5
63	91/8/26	2012-11-16	Fall	3	8	10:30:00	0.4375	1	Solitary	1	un	ad	Urial	Urial	Mountain	2	Female	0	0	1	0	0	NA	Cheshme mokhtar	M.R. Hasankhani & A. Azad & A. Mirkalani	Kill	Naybandan	5
64	91/8/26	2012-11-16	Fall	3	8	14:30:00	0.604167	1	Solitary	1	un	ad	Urial	Urial	Mountain	2	Male	0	1	0	0	0	NA	Ab Bakhshi	A. Ajami & Sh. Sharafi & A. Mirkalani	Kill	Naybandan	5
65	92/5/27	2013-08-18	Summer	2	5	10:00:00	0.416667	1	Solitary	1	un	ad	Chinkara	Gazelle	Gazelle	1	Female	0	0	1	0	0	NA	Roodkhaneh Sangestan	M. Bakhshi & Sh. Sharafi & Hasankhani	Kill	Naybandan	5
66	92/5/27	2013-08-18	Summer	2	5	12:30:00	0.520833	1	Solitary	1	un	ad	Urial	Urial	Mountain	2	Male	0	1	0	0	0	NA	Poshte kooh	A.R. Azad & A. Ajami & Hasankhani	Kill	Naybandan	5
67	92/5/27	2013-08-18	Summer	2	5	08:30:00	0.354167	1	Solitary	1	un	ad	Urial	Urial	Mountain	2	Male	0	1	0	0	0	NA	Kolah bozi water Reservoir	B. Gholamian & A. Mirzadeh & A. Azad	Kill	Naybandan	5
68	92/5/27	2013-08-18	Summer	2	5	12:30:00	0.520833	1	Solitary	1	un	ad	Urial	Urial	Mountain	2	Male	0	1	0	0	0	NA		A. Ajami & Sh. Sharafi & A. Mirkalani	Kill	Naybandan	5
69	92/5/27	2013-08-18	Summer	2	5	10:00:00	0.416667	1	Solitary	1	un	ad	Chinkara	Gazelle	Gazelle	1	Female	0	0	1	0	0	NA	Roodkhaneh baloochi	Sh. Sharafi	Kill	Naybandan	5
70	92/5/27	2013-08-18	Summer	2	5	13:00:00	0.541667	1	Solitary	1	un	ad	Bezoar	Bezoar	Mountain	3	Juvenile	0	0	0	1	0	NA		A. Hatami & Hasankhani & Gholamian	Kill	Naybandan	5
71	92/5/28	2013-08-19	Summer	2	5	14:00:00	0.583333	1	Solitary	1	un	ad	Urial	Urial	Mountain	2	Male	0	1	0	0	0	NA		M. Bakhshi & Sh. Sharafi & Hasankhani	Kill	Naybandan	5
72	92/5/28	2013-08-19	Summer	2	5	15:00:00	0.625	1	Solitary	1	un	ad	Urial	Urial	Mountain	2	Male	0	1	0	0	0	NA		A. Hatami & Hasankhani & Gholamian	Kill	Naybandan	5
73	92/5/28	2013-08-19	Summer	2	5	14:00:00	0.583333	1	Solitary	1	un	ad	Urial	Urial	Mountain	2	Male	0	1	0	0	0	NA	Tangal Shand	Sh. Sharafi & A. Ajami	Kill	Naybandan	5
74	93/2/11	2014-05-01	Spring	1	2	11:00:00	0.458333	1	Solitary	1	un	ad	Urial	Urial	Mountain	2	Male	0	1	0	0	0	NA		A. Mirzadeh	Kill	Naybandan	5
75	93/3/2	2014-05-23	Spring	1	3	16:35:00	0.690972	1	Solitary	1	un	ad	Bezoar	Bezoar	Mountain	3	Female	0	0	1	0	0	NA		A. Ajami	Kill	Naybandan	5
76	93/3/3	2014-05-24	Spring	1	3	17:25:00	0.725694	1	Solitary	1	un	ad	Urial	Urial	Mountain	2	Female	0	0	1	0	0	NA		Sh. Sharafi	Kill	Naybandan	5
77	93/3/9	2014-05-30	Spring	1	3	12:25:00	0.517361	1	Solitary	1	un	ad	Urial	Urial	Mountain	2	Male	0	1	0	0	0	NA		A. Ajami & Sh. Sharafi	Kill	Naybandan	5
78	93/3/19	2014-06-09	Spring	1	3	15:30:00	0.645833	1	Solitary	1	un	ad	Bezoar	Bezoar	Mountain	3	Female	0	0	1	0	0	NA		Sh. Sharafi	Kill	Naybandan	5
79	93/4/10	2014-07-01	Summer	2	4	11:00:00	0.458333	1	Solitary	1	un	ad	Urial	Urial	Mountain	2	Male	0	1	0	0	0	NA		A. Mirzadeh	Kill	Naybandan	5
80	93/4/12	2014-07-03	Summer	2	4	11:00:00	0.458333	1	Solitary	1	un	ad	Bezoar	Bezoar	Mountain	3	Female	0	0	1	0	0	NA		M. Hasankhani	Kill	Naybandan	5
81	93/4/18	2014-07-09	Summer	2	4	10:00:00	0.416667	1	Solitary	1	un	ad	Urial	Urial	Mountain	2	Male	0	1	0	0	0	NA		A. Ajami & Sh. Sharafi	Kill	Naybandan	5
82	93/4/20	2014-07-11	Summer	2	4	16:00:00	0.666667	1	Solitary	1	un	ad	Bezoar	Bezoar	Mountain	3	Male	0	1	0	0	0	NA		A. Mirkalani & M. Hasankhani	Kill	Naybandan	5
83	93/4/29	2014-07-20	Summer	2	4	11:30:00	0.479167	1	Solitary	1	un	ad	Urial	Urial	Mountain	2	NA	0	0	0	0	1	NA	Abtaghi	A. Mirkalani	Kill	Naybandan	5
84	93/4/29	2014-07-20	Summer	2	4	17:30:00	0.729167	1	Solitary	1	un	ad	Bezoar	Bezoar	Mountain	3	Female	0	0	1	0	0	NA		A. Ajami & Sh. Sharafi	Kill	Naybandan	5
85	93/5/1	2014-07-23	Summer	2	5	10:00:00	0.416667	1	Solitary	1	un	ad	Bezoar	Bezoar	Mountain	3	Male	0	1	0	0	0	NA	cheshmeh zanburi	A. Mirkalani & A. Ajami	Kill	Naybandan	5
86	93/5/18	2014-08-09	Summer	2	5	10:00:00	0.416667	1	Solitary	1	un	ad	Urial	Urial	Mountain	2	NA	0	0	0	0	1	NA		M. Hasankhani & Sh. Sharafi	Kill	Naybandan	5
87	93/6/3	2014-08-25	Summer	2	6	10:15:00	0.427083	1	Solitary	1	NA	ad	Urial	Urial	Mountain	2	Male	0	1	0	0	0	NA	Roodkhane Heydari		Kill	Naybandan	5
88	93/6/3	2014-08-25	Summer	2	6	09:11:00	0.382639	1	Solitary	1	un	ad	Urial	Urial	Mountain	2	NA	0	0	0	0	1	NA	Shoorab	A. Ajami	Kill	Naybandan	5
89	93/6/3	2014-08-25	Summer	2	6	15:10:00	0.631944	1	Solitary	1	un	ad	Urial	Urial	Mountain	2	Male	0	1	0	0	0	NA	Markashe	A. Ajami	Kill	Naybandan	5
90	93/6/3	2014-08-25	Summer	2	6	10:50:00	0.451389	1	Solitary	1	un	ad	Urial	Urial	Mountain	2	Female	0	0	1	0	0	NA	Shoorab	A. Mirzadeh & Sh. Sharafi	Kill	Naybandan	5
91	93/7/8	2014-09-30	Fall	3	7	09:50:00	0.409722	1	Solitary	1	un	ad	Bezoar	Bezoar	Mountain	3	Male	0	1	0	0	0	NA	Roodkhane Shoorab	M. Hasankhani & Sh. Sharafi A. Mirkalani	Kill	Naybandan	5
92	93/7/15	2014-10-07	Fall	3	7	10:40:00	0.444444	1	Solitary	1	un	ad	Urial	Urial	Mountain	2	Male	0	1	0	0	0	NA	Abshaleh	A. Ajami	Kill	Naybandan	5
93	93/12/10	2015-03-01	Winter	4	12	14:25:00	0.600694	1	Solitary	1	un	ad	Bezoar	Bezoar	Mountain	3	Male	0	1	0	0	0	NA	Asbi River	A. Mirkalani	Kill	Naybandan	5
94	93/12/26	2015-03-17	Winter	4	12	11:10:00	0.465278	1	Solitary	1	un	ad	Urial	Urial	Mountain	2	Female	0	0	1	0	0	NA	Tange Neyzar	M.R. Hasankhani	Kill	Naybandan	5
95	94/2/12	2015-05-02	Spring	1	2	09:00:00	0.375	1	Solitary	1	Un	ad	Urial	Urial	Mountain	2	Juvenile	0	0	0	1	0	NA	Gardane Kaj	Sh. Sharafi	Kill	Naybandan	5
96	94/1/26	2015-04-15	Spring	1	1	09:50:00	0.409722	1	Solitary	1	un	ad	Bezoar	Bezoar	Mountain	3	Juvenile	0	0	0	1	0	NA	Ab Galeh	A. Ajami	Kill	Naybandan	5
97	85/5/3	2006-07-25	Summer	2	5	17:00:00	0.708333	4	Family	2	Un	cub	Urial	Urial	Mountain	2	NA	NA	NA	NA	NA	NA	NA	Shekastehay ringharik	G.Jafari&A.M.Ataii	Hunting	Touran	7
98	88/4/24	2009-07-15	Summer	2	4	13:25:00	0.559028	3	Family	2	1F-2Un	Ad+Cub	Hare	Hare	Hare	5	NA	3	0	0	0	3	NA	Talkhab	H. Ghazinejad	Hunting	Touran	7
99	88/4/30	2009-07-21	Summer	2	4	12:30:00	0.520833	3	Family	2	un	cub	Urial	Urial	Mountain	2	NA	14	0	10	4	0	NA	Abeshkhor Rozakhti	N.Karami&H.Ghazinezhad	Hunting	Touran	7
100	88/5/4	2009-07-26	Summer	2	5	08:00:00	0.333333	3	Family	2	1F-2Un	Ad+Cub	Pig	Pig	Pig	5	NA	1	1	0	0	0	NA	Dokali	J.Karkeabadi&A.Ghorbanlo	Hunting	Touran	7
101	88/4/27	2009-07-18	Summer	2	4	18:40:00	0.777778	2	Coalition	3	Un	ad	Hare	Hare	Hare	5	NA	1	0	0	0	1	NA	Abeshkhor Zozokhtar	F.A.Hosein&H.Ghazinezhad	Hunting	Touran	7
102	88/6/4	2009-08-26	Summer	2	6	12:00:00	0.5	4	Family	2	Un	Ad+Cub	Urial	Urial	Mountain	2	NA	4	0	2	2	0	NA	Parobal	N.Karfi&H.Ghazinezhad	Hunting	Touran	7
103	88/8/23	2009-11-14	Fall	3	8	06:30:00	0.270833	1	Solitary	1	Un	Ad	Chinkara	Gazelle	Gazelle	1	NA	2	0	0	0	2	NA	Agholkaleh	H.Haghighat	Hunting	Touran	7
104	88/9/6	2009-11-27	Fall	3	9	14:20:00	0.597222	4	Family	2	Un	Ad+Cub	Urial	Urial	Mountain	2	NA	17	3	14	0	0	NA	Cheshmeh aziz	A.Heravi&A.H.tajick	Hunting	Touran	7
105	88/10/12	2010-01-02	Winter	4	10	09:45:00	0.40625	1	Solitary	1	Un	Ad+Cub	Chinkara	Gazelle	Gazelle	1	NA	3	0	0	0	3	NA	khafeh	A.Heravi&A.Moradi	Hunting	Touran	7
106	89/6/29	2010-09-20	Summer	2	6	09:40:00	0.402778	2	Family	2	1F-1Un	ad	Urial	Urial	Mountain	2	NA	20	4	10	0	6	NA	shastehay sib	M.Kalantari&GH.Najafi	Hunting	Touran	7
108	89/7/22	2010-10-14	Fall	3	7	08:40:00	0.361111	2	Family	2	1F-1Un	Ad+Cub	Goitered	Gazelle	Gazelle	1	NA	3	0	0	0	3	NA	cheshmeh gaz	Y.Yosefi	Hunting	Touran	7
109	89/9/24	2010-12-15	Fall	3	9	09:30:00	0.395833	2	Family	2	1M-1Un	Ad+Cub	Urial	Urial	Mountain	2	NA	17	0	0	0	17	NA	Ghole yoz	N.Karami&H.Khani	Hunting	Touran	7
111	89/10/11	2011-01-01	Winter	4	10	09:25:00	0.392361	3	Family	2	1F-2Un	Ad+cub	Goitered	Gazelle	Gazelle	1	NA	2	0	0	0	2	NA	korfan	H.GH.Jafari&A.Alkhani	Hunting	Touran	7
112	90/1/9	2010-03-29	Spring	1	1	11:00:00	0.458333	3	Family	2	1F-2Un	Ad+Cub	Urial	Urial	Mountain	2	NA	8	0	8	0	0	NA	Tatloo	A.Radman	Hunting	Touran	7
113	90/1/22	2011-04-11	Spring	1	1	12:20:00	0.513889	4	Family	2	1F-3Un	Ad+Cub	Urial	Urial	Mountain	2	NA	12	0	6	0	6	NA	Dahane hahe delbar	G.jafari&R.Yosefi	Hunting	Touran	7
114	90/6/15	2011-09-06	Summer	2	6	11:20:00	0.472222	2	Family	2	1F-1Un	Ad	Urial	Urial	Mountain	2	NA	14	3	7	4	0	NA	cheshme sib	M.Kalantari&M.Bakhshi	Hunting	Touran	7
115	91/4/22	2012-01-12	Summer	2	4	09:45:00	0.40625	4	Family	2	1F-3Un	Ad+Cub	Urial	Urial	Mountain	2	NA	11	3	5	0	3	NA	Gholeh asb	H.GH.Jafari&A.R.Mosavi	Hunting	Touran	7
117	92/3/21	2013-06-11	Spring	1	3	08:00:00	0.333333	1	Solitary	1	Un	Ad	Goitered	Gazelle	Gazelle	1	NA	4	0	0	0	4	NA	Dokali	M.Khorsandi&R.Yosefi	Hunting	Touran	7
118	92/7/16	2013-10-08	Fall	3	7	09:30:00	0.395833	1	Solitary	1	Un	Ad	Goitered	Gazelle	Gazelle	1	NA	3	0	0	0	3	NA	Sadkhyrabad	B.Zolfaghar	Hunting	Touran	7
119	93/1/12	2014-04-01	Spring	1	1	16:00:00	0.666667	1	Solitary	1	Un	un	Urial	Urial	Mountain	2	NA	14	NA	NA	NA	14	NA	Majerad	A. Moradi & M.A. Salami	Hunting	Touran	7
121	93/6/3	2014-08-25	Summer	2	6	07:30:00	0.3125	2	NA	NA	Un	a	Urial	Urial	Mountain	2	NA	11	NA	NA	NA	11	NA	Manbae cheshme khoda	Y.Yosefi & A. Gerey	Hunting	Touran	7
122	93/5/31	2014-08-14	Summer	2	5	NA	NA	1	Solitary	1	un	NA	Urial	Urial	Mountain	2	Male	0	1	NA	NA	NA	5	Majerad	H. Haghighat & A. Moradi	Kill	Touran	7
123	93/10/2	2014-12-23	Winter	4	10	NA	NA	2	NA	NA	un	un	Urial	Urial	Mountain	2	Male	0	1	NA	NA	NA	4	Abas Abad	Nezami & Amiri	Kill	Touran	7
124	92/11/12	2014-02-01	Winter	4	11	13:30:00	0.5625	4	Family	2	1F-3Un	Ad+Cub	Urial	Urial	Mountain	2	Female	0	0	1	0	0	Ad	Delbar	iew.ir	Kill	Touran	7
125	97/8/11	2018-11-02	Fall	3	8	10:30:00	0.4375	1	Solitary	1	1	Ad	Urial	Urial	Mountain	2	Female	0	0	1	0	0	Ad	Delbar	Locals	Kill	Touran	7
126	88/5/28	2009-08-19	Summer	2	5	09:30:00	0.3958	3	Coalition	3	Un	Ad	Goitered	Gazelle	Gazelle	1	Male	0	1	0	0	0	Ad	Abas Abad	Alikhani	Kill	Touran	7
127	91/3/15	2012-06-18	Spring	1	3	12:00:00	0.5	1	Solitary	1	1F	Ad	Livestock	Livestock	Livestock	5	Livestock	0	0	1	0	0	Ad	Dorouneh	Shafyan	Kill	Touran	7
128	91/5/15	2012-08-18	Summer	2	5	11:00:00	0.46	1	Solitary	1	1M	Ad	Urial	Urial	Mountain	2	Female	0	0	1	0	0	Ad	Ariz	Mousavi & Khajeh	Kill	Bafq	1
129	85/3/15	2006-06-18	Spring	1	3	NA	NA	3	Family	2	1F-2Un	Ad+Cub	Urial	Urial	Mountain	2	NA	5	0	3	2	0	Ad	Kharanegh	Azizi & Jafarpour	Hunting	Dareanjir	2
